# Supplementary material for: The Effects of Photoperiodic Transcription Factor OsPRR37 on Grain Filling and Starch Synthesis During Rice Caryopsis Development
Source: Plants (Basel). 2025 Dec 4;14(23):3690. doi: 10.3390/plants14233690 (PMC12694350; doi:10.3390/plants14233690)
Supplement: Supplementary file 1 [file plants-14-03690-s001.zip]

Archive with 1 entries (1 files):
- plants-3881983-supplementary.xlsx
