# Supplementary material for: The Effects of Photoperiodic Transcription Factor OsPRR37 on Grain Filling and Starch Synthesis During Rice Caryopsis Development
Source: Plants (Basel). 2025 Dec 4;14(23):3690. doi: 10.3390/plants14233690 (PMC12694350; doi:10.3390/plants14233690)
Supplement: Supplementary file 1 [file plants-14-03690-s001.zip › plants-3881983-supplementary.xlsx]

## Sheet: Sheet1
primers used for RT-PCR
OsAGPS1	[F]GTGCCACTTAAAGGCACCATT	[R]CCCACATTTCAGACACGGTTT
OsAGPS2b	[F]AACAATCGAAGCGCGAGAAA	[R]GCCTGTAGTTGGCACCCAGA
OsAGPL1	[F]GGAAGACGGATGATCGAGAAAG	[R]CACATGAGATGCACCAACGA
OsAGPL2	[F]AGTTCGATTCAAGACGGATAGC	[R] CGACTTCCACAGGCAGCTTATT
OsSSI	[F]GGGCCTTCATGGATCAACC	[R]CCGCTTCAAGCATCCTCATC
OsSSlla	[F]GCTTCCGGTTTGTGTGTTCA	[R]CTTAATACTCCCTCAACTCCACCAT
OsSSllIa	[F]GCCTGCCCTGGACTACATTG	[R]GCAAACATATGTACACGGTTCTGG
OsGBSSI	[F]AACGTGGCTGCTCCTTGAA	[R]TTGGCAATAAGCCACACACA
OsSBElIb	[F]ATGCTAGAGTTTGACCGC	[R]AGTGTGATGGATCCTGCC
OsISA1	[F]TGCTCAGCTACTCCTCCATCATC	[R]AGGACCGCACAACTTCAACATA
OslSA2	[F] TAGAGGTCCTCTTGGAGG	[R]AATCAGCTTCTGAGTCACCG
OsPUL	[F]ACCTTTCTTCCATGCTGG	[R]CAAAGGTCTGAAAGATGGG
SUT1	[F]GTTTCTTGGAGTCCCTCTCG	[R]GACCAGCATCCAAACAACAC
SUT4	[F]TGACAAGAGCATGCTGTGAA	[R]ATCGTTGTGCATCTGTTGGT
OsActin	[F]TGGCATCTCTCAGCACATTCC	[R]TGCACAATGGATGGGTCAGA
